# Supplementary material for: Flexible gold standards for transcription factor regulatory interactions in Escherichia coli K-12: architecture of evidence types
Source: Front Genet. 2024 Mar 5;15:1353553. doi: 10.3389/fgene.2024.1353553 (PMC10949920; doi:10.3389/fgene.2024.1353553)
Supplement: Supplementary file 2 [file DataSheet4.xlsx]

## Sheet: Average of perc for each method
Average percentage of classical TFRSs recovered by methods HT using peak sizes of 200 nt. For this experiment the mapping proccess was performed using as input 1) the sites from classical RIs and 2) the datasets HT TF-binding using a peak size of 200 nt.
Method	Average % of recovered classical TFRSs for each TF	Standard Dev
ChIP-exo	47.3711	41.8814
ChIP-seq	58.6281	32.7651
gSELEX	65.444	34.3729
DAP-seq	59.2247	37.175
Statistical analysis results: Kruskal-Wallis test, coupled with the Bonferroni correction
	ChIP_exo	ChIP_seq	DAP_seq
ChIP_seq	1	-	-
DAP_seq	0.74	1	-
gSELEX	0.42	1	1

## Sheet: DAP-seq
TF	Num_Sites_Classical	Num_Sites_recovered	Percent_Sites_Recovered_by_TF
NagC	13	9	69.2308
MurR	3	2	66.6667
DnaA	21	14	66.6667
Fis	149	15	10.0671
NarL	68	9	13.2353
YdeO	7	0	0
DpiA	3	3	100
OxyR	31	28	90.3226
BluR	1	0	0
NsrR	4	2	50
Dan	5	5	100
RcnR	2	2	100
AscG	9	7	77.7778
CytR	22	5	22.7273
GlrR	6	3	50
H-NS	58	17	29.3103
Lrp	61	21	34.4262
MngR	2	2	100
IscR	13	2	15.3846
MqsA	6	2	33.3333
YqhC	2	2	100
PlaR	4	3	75
NhaR	7	7	100
FhlA	6	6	100
CpxR	65	0	0
FadR	18	6	33.3333
McbR	2	0	0
ZraR	2	2	100
ArgP	17	5	29.4118
HipB	8	4	50
CsgD	23	0	0
Cra	25	11	44
IlvY	2	2	100
MetR	4	4	100
PdhR	11	6	54.5455
GcvA	6	2	33.3333
Rob	6	3	50
BasR	10	3	30
RcdA	10	6	60
PhoB	20	9	45
ArcA	46	3	6.52174
PgrR	1	1	100
DicA	1	1	100
RbsR	4	1	25
LexA	24	10	41.6667
NanR	9	9	100
MraZ	6	3	50
PaaX	3	2	66.6667
AcrR	6	1	16.6667
CusR	2	2	100
OmpR	14	9	64.2857
Zur	2	0	0
NimR	3	3	100
YjjQ	2	0	0
ExuR	3	0	0
CecR	1	1	100
HigA	1	1	100
PdeL	2	1	50
NtrC	13	9	69.2308
SlyA	20	1	5
LrhA	2	0	0
PurR	20	11	55
GlaR	2	2	100
StpA	1	1	100
SgrR	2	1	50
Mlc	7	5	71.4286
TorR	7	4	57.1429
MelR	5	4	80
MetJ	11	3	27.2727
KdpE	1	1	100
LacI	3	2	66.6667
IclR	8	8	100
TyrR	17	8	47.0588
DeoR	7	2	28.5714
CysB	8	7	87.5
ChbR	2	2	100
LldR	2	1	50
ArsR	1	0	0
MalI	2	2	100
GntR	6	6	100
NadR	2	2	100
CynR	3	3	100
AgaR	11	11	100
TreR	2	2	100
AllR	2	2	100
AllS	1	1	100
KdgR	1	0	0
MntR	1	0	0
PspF	3	3	100
UlaR	4	4	100
RutR	5	2	40
			59.2247	37.175
			Average	DesvEst

## Sheet: gSELEX
TF	Num_Sites_Classical	Num_Sites_recovered	Percent_Sites_Recovered_by_TF
CRP	185	78	42.1622
PutA	5	5	100
PepA	3	0	0
Dan	5	3	60
AscG	9	7	77.7778
YqhC	2	2	100
PlaR	4	2	50
LeuO	10	2	20
ZraR	2	0	0
Cra	25	17	68
UxuR	3	1	33.3333
PdhR	11	8	72.7273
BtsR	1	1	100
BasR	10	4	40
RcdA	10	6	60
ArcA	46	22	47.8261
PgrR	1	1	100
RbsR	4	3	75
NanR	9	8	88.8889
SutR	2	2	100
CusR	2	2	100
HprR	2	2	100
OmpR	14	4	28.5714
NimR	3	3	100
UvrY	2	1	50
CecR	1	1	100
XynR	1	0	0
CsqR	1	1	100
SdiA	4	0	0
TorR	7	4	57.1429
YiaU	2	2	100
KdpE	1	1	100
LacI	3	2	66.6667
BetI	1	1	100
MarR	2	2	100
UlaR	4	2	50
NorR	3	1	33.3333
			65.444	34.3729
			Average	DesvEst

## Sheet: ChIP-seq
TF	Num_Sites_Classical	Num_Sites_recovered	Percent_Sites_Recovered_by_TF
Fis	149	61	40.9396
Fur	59	53	89.8305
H-NS	58	4	6.89655
Lrp	61	32	52.459
FNR	51	37	72.549
ZraR	2	1	50
Nac	3	3	100
OmpR	14	9	64.2857
NtrC	13	11	84.6154
GlaR	2	0	0
FlhDC	12	10	83.3333
			58.6281	32.7651
			Average	DesvEst

## Sheet: ChIP-exo
TF	Num_Sites_Classical	Num_Sites_recovered	Percent_Sites_Recovered_by_TF
GadW	10	0	0
GadE	6	4	66.6667
Fis	149	95	63.7584
NarL	68	18	26.4706
GadX	21	5	23.8095
SoxS	24	18	75
OxyR	31	26	83.871
Fur	59	31	52.5424
H-NS	58	15	25.8621
YqhC	2	2	100
PlaR	4	2	50
CpxR	65	12	18.4615
ZraR	2	2	100
Cra	25	14	56
BaeR	4	3	75
ArgR	32	2	6.25
Rob	6	4	66.6667
BtsR	1	0	0
PhoB	20	3	15
ArcA	46	0	0
PuuR	4	0	0
SutR	2	2	100
HprR	2	0	0
OmpR	14	0	0
NimR	3	0	0
UvrY	2	2	100
CecR	1	1	100
XynR	1	0	0
CsqR	1	1	100
YcjW	1	0	0
StpA	1	1	100
HU	2	2	100
PunR	1	0	0
YiaU	2	0	0
KdpE	1	1	100
SoxR	1	1	100
			47.3711	41.8814
