# Supplementary material for: Flexible gold standards for transcription factor regulatory interactions in Escherichia coli K-12: architecture of evidence types
Source: Front Genet. 2024 Mar 5;15:1353553. doi: 10.3389/fgene.2024.1353553 (PMC10949920; doi:10.3389/fgene.2024.1353553)
Supplement: Supplementary file 3 [file DataSheet6.xlsx]

## Sheet: Average of perc for each method
Average percentage of classical confirmed TFRSs recovered by methods HT using peak sizes of 200 nt. For this experiment the mapping proccess was performed using as input 1) the sites from classical RIs that have confidence level confirmed excluding HT evidence types and 2) the datasets HT TF-binding using a peak size of 200 nt.
Method	Average % of recovered classical TFRSs for each TF	Standard Dev
ChIP-exo	60.6179	41.1672
ChIP-seq	78.5598	32.6797
gSELEX	76.3873	35.412
DAP-seq	64.7193	38.6127
Statistical analysis results: Kruskal-Wallis test, coupled with the Bonferroni correction
	ChIP_exo	ChIP_seq	DAP_seq
ChIP_seq	1	-	-
DAP_seq	1	1	-
gSELEX	1	1	1

## Sheet: DAP-seq
TF	Num_Sites_Classical	Num_Sites_recovered	Percent_Sites_Recovered_by_TF
NagC	8	6	75
NarL	21	9	42.8571
Fis	17	2	11.7647
BluR	1	0	0
NsrR	2	1	50
CytR	9	2	22.2222
GlrR	3	3	100
OxyR	4	3	75
H-NS	3	0	0
YqhC	1	1	100
PlaR	1	1	100
ArgP	8	4	50
Cra	9	4	44.4444
MqsA	1	0	0
IlvY	2	2	100
MetR	2	2	100
Lrp	28	16	57.1429
GcvA	6	2	33.3333
BasR	1	0	0
DnaA	6	5	83.3333
FadR	5	2	40
LexA	6	3	50
NanR	9	9	100
MraZ	3	3	100
PurR	6	5	83.3333
StpA	1	1	100
OmpR	7	6	85.7143
SgrR	1	1	100
PhoB	2	2	100
PdhR	1	1	100
MelR	2	1	50
MetJ	2	0	0
NtrC	4	4	100
KdpE	1	1	100
LacI	1	1	100
TyrR	14	5	35.7143
TorR	3	2	66.6667
AcrR	1	1	100
PaaX	2	2	100
LldR	2	1	50
GntR	3	3	100
Rob	1	1	100
ArcA	2	0	0
AllR	2	2	100
UlaR	1	1	100
IscR	3	0	0
CsgD	1	0	0
RutR	2	2	100
			64.7193	38.6127

## Sheet: gSELEX
TF	Num_Sites_Classical	Num_Sites_recovered	Percent_Sites_Recovered_by_TF
CRP	65	29	44.6154
PutA	5	5	100
YqhC	1	1	100
PlaR	1	1	100
Cra	9	5	55.5556
BtsR	1	1	100
BasR	1	0	0
NanR	9	8	88.8889
OmpR	7	3	42.8571
PdhR	1	1	100
KdpE	1	1	100
LacI	1	1	100
TorR	3	2	66.6667
UxuR	1	1	100
MarR	2	2	100
ArcA	2	2	100
UlaR	1	0	0
			76.3873	35.412

## Sheet: ChIP-seq
TF	Num_Sites_Classical	Num_Sites_recovered	Percent_Sites_Recovered_by_TF
Fis	17	10	58.8235
H-NS	3	0	0
Lrp	28	21	75
FNR	16	14	87.5
OmpR	7	6	85.7143
NtrC	4	4	100
FlhDC	2	2	100
Fur	5	5	100
Nac	1	1	100
			78.5598	32.6797

## Sheet: ChIP-exo
TF	Num_Sites_Classical	Num_Sites_recovered	Percent_Sites_Recovered_by_TF
NarL	21	7	33.3333
Fis	17	14	82.3529
OxyR	4	3	75
H-NS	3	2	66.6667
YqhC	1	1	100
PlaR	1	1	100
Cra	9	5	55.5556
BtsR	1	0	0
PuuR	1	0	0
SoxS	7	6	85.7143
ArgR	16	2	12.5
StpA	1	1	100
OmpR	7	0	0
PhoB	2	2	100
KdpE	1	1	100
Fur	5	4	80
Rob	1	1	100
ArcA	2	0	0
			60.6179	41.1672
