# Supplementary material for: Flexible gold standards for transcription factor regulatory interactions in Escherichia coli K-12: architecture of evidence types
Source: Front Genet. 2024 Mar 5;15:1353553. doi: 10.3389/fgene.2024.1353553 (PMC10949920; doi:10.3389/fgene.2024.1353553)
Supplement: Supplementary file 4 [file DataSheet3.xlsx]

## Sheet: Average of perc for each method
Average percentage of classical TFRSs recovered by methods HT using peak sizes reported by authors. For this experiment the mapping proccess was performed using as input 1) the sites from classical RIs and 2) the datasets HT TF-binding using a peak size reported by authors.
Method	Average % of recovered classical TFRSs for each TF	Standard Dev
ChIP-exo	31.5982	37.7394
ChIP-seq	78.7376	15.7557
gSELEX	65.444	34.3729
DAP-seq	50.1672	35.2184
Statistical analysis results: Kruskal-Wallis test, coupled with the Bonferroni correction
	ChIP_exo	ChIP_seq	DAP_seq
ChIP_seq	0.0052	-	-
DAP_seq	0.0342	0.0632	-
gSELEX	0.0024	1	0.1623

## Sheet: DAP-seq
TF	Num_Sites_Classical	Num_Sites_recovered	Percent_Sites_Recovered_by_TF
NagC	13	6	46.1538
MurR	3	2	66.6667
DnaA	21	11	52.381
Fis	149	8	5.36913
NarL	68	8	11.7647
YdeO	7	0	0
DpiA	3	2	66.6667
OxyR	31	26	83.871
BluR	1	0	0
NsrR	4	2	50
Dan	5	3	60
RcnR	2	2	100
AscG	9	6	66.6667
CytR	22	3	13.6364
GlrR	6	1	16.6667
H-NS	58	4	6.89655
Lrp	61	6	9.83607
MngR	2	1	50
IscR	13	2	15.3846
MqsA	6	2	33.3333
YqhC	2	2	100
PlaR	4	3	75
NhaR	7	6	85.7143
FhlA	6	6	100
CpxR	65	0	0
FadR	18	6	33.3333
McbR	2	0	0
ZraR	2	2	100
ArgP	17	4	23.5294
HipB	8	2	25
CsgD	23	0	0
Cra	25	10	40
IlvY	2	2	100
MetR	4	4	100
PdhR	11	5	45.4545
GcvA	6	2	33.3333
Rob	6	3	50
BasR	10	3	30
RcdA	10	4	40
PhoB	20	8	40
ArcA	46	3	6.52174
PgrR	1	1	100
DicA	1	1	100
RbsR	4	1	25
LexA	24	10	41.6667
NanR	9	9	100
MraZ	6	3	50
PaaX	3	2	66.6667
AcrR	6	1	16.6667
CusR	2	2	100
OmpR	14	7	50
Zur	2	0	0
NimR	3	1	33.3333
YjjQ	2	0	0
ExuR	3	0	0
CecR	1	1	100
HigA	1	1	100
PdeL	2	1	50
NtrC	13	6	46.1538
SlyA	20	1	5
LrhA	2	0	0
PurR	20	10	50
GlaR	2	2	100
StpA	1	1	100
SgrR	2	1	50
Mlc	7	4	57.1429
TorR	7	4	57.1429
MelR	5	2	40
MetJ	11	3	27.2727
KdpE	1	1	100
LacI	3	1	33.3333
IclR	8	4	50
TyrR	17	6	35.2941
DeoR	7	2	28.5714
CysB	8	4	50
ChbR	2	2	100
LldR	2	1	50
ArsR	1	0	0
MalI	2	1	50
GntR	6	5	83.3333
NadR	2	2	100
CynR	3	3	100
AgaR	11	5	45.4545
TreR	2	1	50
AllR	2	2	100
AllS	1	1	100
KdgR	1	0	0
MntR	1	0	0
PspF	3	3	100
UlaR	4	4	100
RutR	5	2	40
			50.1672	35.2184
Number of total TFRSs	1044
Number of recovered TFRSs	295
Percent of total TFRSs recoverd	28.2567

## Sheet: gSELEX
TF	Num_Sites_Classical	Num_Sites_recovered	Percent_Sites_Recovered_by_TF
CRP	185	78	42.1622
PutA	5	5	100
PepA	3	0	0
Dan	5	3	60
AscG	9	7	77.7778
YqhC	2	2	100
PlaR	4	2	50
LeuO	10	2	20
ZraR	2	0	0
Cra	25	17	68
UxuR	3	1	33.3333
PdhR	11	8	72.7273
BtsR	1	1	100
BasR	10	4	40
RcdA	10	6	60
ArcA	46	22	47.8261
PgrR	1	1	100
RbsR	4	3	75
NanR	9	8	88.8889
SutR	2	2	100
CusR	2	2	100
HprR	2	2	100
OmpR	14	4	28.5714
NimR	3	3	100
UvrY	2	1	50
CecR	1	1	100
XynR	1	0	0
CsqR	1	1	100
SdiA	4	0	0
TorR	7	4	57.1429
YiaU	2	2	100
KdpE	1	1	100
LacI	3	2	66.6667
BetI	1	1	100
MarR	2	2	100
UlaR	4	2	50
NorR	3	1	33.3333
			65.444	34.3729
Number of total TFRSs	400
Number of recovered TFRSs	97
Percent of total TFRSs recoverd	24.25

## Sheet: ChIP-seq
TF	Num_Sites_Classical	Num_Sites_recovered	Percent_Sites_Recovered_by_TF
Fis	149	95	63.7584
Fur	59	53	89.8305
H-NS	58	42	72.4138
Lrp	61	43	70.4918
FNR	51	37	72.549
ZraR	2	1	50
Nac	3	3	100
OmpR	14	10	71.4286
NtrC	13	12	92.3077
GlaR	2	2	100
FlhDC	12	10	83.3333
			78.7376	15.7557
Number of total TFRSs	424
Number of recovered TFRSs	308
Percent of total TFRSs recoverd	72.6415

## Sheet: ChIP-exo
TF	Num_Sites_Classical	Num_Sites_recovered	Percent_Sites_Recovered_by_TF
GadW	10	0	0
GadE	6	2	33.3333
Fis	149	52	34.8993
NarL	68	8	11.7647
GadX	21	0	0
SoxS	24	17	70.8333
OxyR	31	13	41.9355
Fur	59	20	33.8983
H-NS	58	1	1.72414
YqhC	2	0	0
PlaR	4	2	50
CpxR	65	6	9.23077
ZraR	2	1	50
Cra	25	13	52
BaeR	4	1	25
ArgR	32	2	6.25
Rob	6	4	66.6667
BtsR	1	0	0
PhoB	20	0	0
ArcA	46	0	0
PuuR	4	0	0
SutR	2	1	50
HprR	2	0	0
OmpR	14	0	0
NimR	3	0	0
UvrY	2	2	100
CecR	1	1	100
XynR	1	0	0
CsqR	1	1	100
YcjW	1	0	0
StpA	1	1	100
HU	2	2	100
PunR	1	0	0
YiaU	2	0	0
KdpE	1	0	0
SoxR	1	1	100
			31.5982	37.7394
Number of total TFRSs	672
Number of recovered TFRSs	151
Percent of total TFRSs recoverd	22.4702
