# Supplementary material for: Flexible gold standards for transcription factor regulatory interactions in Escherichia coli K-12: architecture of evidence types
Source: Front Genet. 2024 Mar 5;15:1353553. doi: 10.3389/fgene.2024.1353553 (PMC10949920; doi:10.3389/fgene.2024.1353553)
Supplement: Supplementary file 5 [file DataSheet5.xlsx]

## Sheet: Average of perc for each method
Average percentage of classical confirmed TFRSs recovered by methods HT using peak sizes reported by authors. For this experiment the mapping proccess was performed using as input 1) the sites from classical RIs that have confidence level confirmed when HT evidence types are excluded and 2) the datasets HT TF-binding using a peak size reported by authors.
Method	Average % of recovered classical confirmed TFRSs for each TF	Standard Dev
ChIP-exo	36.1097	39.3165
ChIP-seq	94.0126	8.68965
gSELEX	76.3873	35.412
DAP-seq	57.2638	39.6443
Statistical analysis results: Kruskal-Wallis test, coupled with the Bonferroni correction
	ChIP_exo	ChIP_seq	DAP_seq
ChIP_seq	0.011	-	-
DAP_seq	0.37	0.151	-
gSELEX	0.034	1	0.568

## Sheet: DAP-seq
TF	Num_Sites_Classical	Num_Sites_recovered	Percent_Sites_Recovered_by_TF
NagC	8	4	50
NarL	21	8	38.0952
Fis	17	1	5.88235
BluR	1	0	0
NsrR	2	1	50
CytR	9	0	0
GlrR	3	1	33.3333
OxyR	4	3	75
H-NS	3	0	0
YqhC	1	1	100
PlaR	1	1	100
ArgP	8	4	50
Cra	9	4	44.4444
MqsA	1	0	0
IlvY	2	2	100
MetR	2	2	100
Lrp	28	5	17.8571
GcvA	6	2	33.3333
BasR	1	0	0
DnaA	6	3	50
FadR	5	2	40
LexA	6	3	50
NanR	9	9	100
MraZ	3	3	100
PurR	6	4	66.6667
StpA	1	1	100
OmpR	7	4	57.1429
SgrR	1	1	100
PhoB	2	2	100
PdhR	1	1	100
TorR	3	2	66.6667
MelR	2	0	0
MetJ	2	0	0
NtrC	4	3	75
KdpE	1	1	100
LacI	1	1	100
TyrR	14	4	28.5714
AcrR	1	1	100
PaaX	2	2	100
LldR	2	1	50
GntR	3	2	66.6667
Rob	1	1	100
ArcA	2	0	0
AllR	2	2	100
UlaR	1	1	100
IscR	3	0	0
CsgD	1	0	0
RutR	2	2	100
			57.2638	39.6443

## Sheet: gSELEX
TF	Num_Sites_Classical	Num_Sites_recovered	Percent_Sites_Recovered_by_TF
CRP	65	29	44.6154
PutA	5	5	100
YqhC	1	1	100
PlaR	1	1	100
Cra	9	5	55.5556
BtsR	1	1	100
BasR	1	0	0
NanR	9	8	88.8889
OmpR	7	3	42.8571
PdhR	1	1	100
TorR	3	2	66.6667
KdpE	1	1	100
LacI	1	1	100
UxuR	1	1	100
MarR	2	2	100
ArcA	2	2	100
UlaR	1	0	0
			76.3873	35.412

## Sheet: ChIP-seq
TF	Num_Sites_Classical	Num_Sites_recovered	Percent_Sites_Recovered_by_TF
Fis	17	13	76.4706
H-NS	3	3	100
Lrp	28	27	96.4286
FNR	16	14	87.5
OmpR	7	6	85.7143
NtrC	4	4	100
FlhDC	2	2	100
Fur	5	5	100
Nac	1	1	100
			94.0126	8.68965

## Sheet: ChIP-exo
TF	Num_Sites_Classical	Num_Sites_recovered	Percent_Sites_Recovered_by_TF
NarL	21	4	19.0476
Fis	17	10	58.8235
OxyR	4	1	25
H-NS	3	1	33.3333
YqhC	1	0	0
PlaR	1	1	100
Cra	9	5	55.5556
BtsR	1	0	0
PuuR	1	0	0
SoxS	7	6	85.7143
ArgR	16	2	12.5
StpA	1	1	100
OmpR	7	0	0
PhoB	2	0	0
KdpE	1	0	0
Fur	5	3	60
Rob	1	1	100
ArcA	2	0	0
			36.1097	39.3165
