# Supplementary material for: Flexible gold standards for transcription factor regulatory interactions in Escherichia coli K-12: architecture of evidence types
Source: Front Genet. 2024 Mar 5;15:1353553. doi: 10.3389/fgene.2024.1353553 (PMC10949920; doi:10.3389/fgene.2024.1353553)
Supplement: Supplementary file 6 [file DataSheet2.xlsx]

## Sheet: Sheet6
Method	Number of TFs for which the mapping was carried out	Num of RIs in RegulonDB associated to the subset of TFs
GSELEX	85	1668
CHIP-EXO	40	1603
CHIP-SEQ	11	1653
DAP-SEQ	94	2316
List of TFs with at least a TF-binding dataset (with defined cut off ) for the corresponding methodology and at least a RI in RegulonDB
gSELEX	ChIP-exo	ChIP-seq	DAP-seq
GalR	GadW	Lrp	NagC
EvgA	GadX	FNR	MurR
Cra	GadE	Fis	Cra
CRP	Cra	Fur	Lrp
ExuR	ArcA	H-NS	ExuR
PutA	Fis	ZraR	LexA
ArcA	NarL	NtrC	ArcA
PepA	SoxS	Nac	DnaA
SoxS	OxyR	OmpR	Fis
DpiA	Fur	GlaR	NarL
OxyR	H-NS	FlhDC	YdeO
Dan	Rob		DpiA
AscG	YqhC		OxyR
CytR	PlaR		BluR
Fur	CpxR		NsrR
RcsB	ZraR		Dan
Rob	BaeR		RcnR
YqhC	ArgR		AscG
PlaR	BtsR		CytR
NhaR	PhoB		GlrR
FhlA	PuuR		H-NS
LeuO	SutR		MngR
MlrA	HprR		IscR
ZraR	OmpR		MqsA
MntR	NimR		Rob
ArgP	UvrY		YqhC
HipB	CecR		PlaR
UxuR	XynR		NhaR
CreB	SoxR		FhlA
IlvY	CsqR		CpxR
DcuR	YcjW		FadR
PdhR	StpA		McbR
ArgR	HU		KdgR
NtrC	PunR		ZraR
TorR	YciT		MntR
BtsR	YfeC		ArgP
BasR	YidZ		HipB
RcdA	YgbI		CsgD
PhoB	YiaU		IlvY
PyrR	KdpE		MetR
PgrR			PdhR
DicA			GcvA
RbsR			NtrC
NanR			TorR
SutR			BasR
CusR			RcdA
HprR			PhoB
OmpR			PgrR
Zur			DicA
NimR			RbsR
UvrY			NanR
CecR			MraZ
PdeL			PaaX
LrhA			AcrR
QseB			CysB
XynR			CusR
SoxR			OmpR
CsqR			Zur
StpA			NimR
HU			YjjQ
Mlc			CecR
SdiA			HigA
FrlR			PdeL
YciT			SlyA
YidZ			LrhA
YiaU			PurR
KdpE			GlaR
LacI			StpA
IclR			MetJ
DeoR			SgrR
ModE			Mlc
LldR			MelR
MalI			KdpE
BetI			LacI
NadR			IclR
CynR			TyrR
MarR			DeoR
AsnC			HyfR
TreR			ChbR
HcaR			LldR
PspF			ArsR
UidR			MalI
UlaR			GntR
NorR			CspA
RutR			NadR
			CynR
			AgaR
			TreR
			AllR
			AllS
			PspF
			UidR
			UlaR
			RutR
